# Supplementary material for: Fluoride-Treated Nano-HZSM-5 Zeolite as a Highly Stable Catalyst for the Conversion of Bioethanol to Propylene
Source: Nanomaterials (Basel). 2024 Sep 26;14(19):1558. doi: 10.3390/nano14191558 (PMC11478267; doi:10.3390/nano14191558)
Supplement: Supplementary file 1 [file nanomaterials-14-01558-s001.zip]

Archive with 1 entries (1 files):
- nanomaterials-3201616-supplementary.pdf
